# Supplementary material for: Testing hypotheses of developmental constraints on mammalian brain partition evolution, using marsupials
Source: Sci Rep. 2017 Jun 26;7:4241. doi: 10.1038/s41598-017-02726-9 (PMC5484667; doi:10.1038/s41598-017-02726-9)
Supplement: Supplementary file 2 — Supplementary Dataset 1 [file 41598_2017_2726_MOESM2_ESM.xls]

## Sheet: Carlisleetal_data_S1
	Age	Whole_Brain_Volume	Whole_Brain_Volume_Minus_OB	Olfactory_Bulb	Cerebrum	Hippocampus	Diencephalon	Mesencephalon	Cerebellum	Medulla
M_eugenii__1	1	15.75	NA	0.17	2.1	0.11	2.99	3.07	0.94	6.34
M_eugenii__12	12	58.09	NA	0.51	15.8	0.68	12.55	10.08	2.79	15.68
M_eugenii__2	17	130.25	NA	4.9	45.88	2.24	21.23	25.3	7.38	25.31
M_eugenii__13	23	164.17	NA	4.18	61.38	2.97	27.6	29.02	8.16	30.86
M_eugenii__3	27	223.49	NA	5.56	98.06	5.97	37.3	36.5	9.74	35.2
M_eugenii__4	31	307.23	NA	6.05	131.54	10.84	49.23	51.21	14.98	44.29
M_eugenii__5	43	620.41	NA	16.25	309.99	35.19	87.75	83.79	27.55	66.51
M_eugenii__6	52	981.65	NA	29.79	521.66	45.24	125.87	139.71	53.06	78.76
M_eugenii__7	63	1448.39	NA	50.31	815.41	98.76	156.03	149.03	77.26	112.68
M_eugenii__8	70	1566.95	NA	55.64	916.62	103.05	171.17	158.45	85.14	112.64
M_eugenii__9	82	2446.73	NA	65.53	1524.18	168.35	255.59	192.13	113.05	143.69
M_eugenii__10	133	5848.83	NA	139.2	4027.02	345.28	560.02	244.45	397.15	250.75
M_eugenii__11	365	14269.9	NA	308.8	8284.12	1129.1	1355.99	582.4	1817.9	791.58
T_vulpecula_tvulp_1	14	46.52	NA	1.49	12.57	0.74	9.07	8.08	2.42	12.79
T_vulpecula_tvulp_2	15	55.94	NA	1.68	16.12	0.9	10.57	10.22	3.13	14.08
T_vulpecula_tvulp_3	21	64.19	NA	1.85	20.29	0.94	12.44	11.31	3.29	15.07
T_vulpecula_tvulp_4	28	130.29	NA	2.94	51.52	2.16	21.68	21.58	6.87	24.7
T_vulpecula_tvulp_5	32	191.03	NA	5.83	89.37	4.82	27.03	27.6	8.87	27.88
T_vulpecula_tvulp_6	41	288.8	NA	9.07	133.37	6.91	37.71	40.46	17.25	45.79
T_vulpecula_tvulp_7	72	1320.26	NA	45.75	764.98	52.24	128.2	103.05	106.49	122.97
T_vulpecula_tvulp_8	88	2245.27	NA	61.95	1319.69	120.4	231.57	133.86	226.25	159.13
T_vulpecula_tvulp_9	106	3142.08	NA	99.68	1731.39	169.72	291.86	164.48	449.83	245.09
T_vulpecula_tvulp_10	121	3813.68	NA	134.27	2108.02	183.52	345.64	173.37	576.77	305.44
T_vulpecula_tvulp_11	365	12135.2	NA	308.4	6369.8	671.1	1250.9	509.3	1844.4	1181.33
M_domestica_mdom_1	0	4.13	NA	0.02	0.59	0.02	0.54	0.82	0.17	2.01
M_domestica_mdom_2	5	13.79	NA	0.36	4.58	0.26	2.26	2.66	0.56	3.77
M_domestica_mdom_3	10	36.04	NA	1.61	12.53	0.6	5.07	6.29	1.69	8.35
M_domestica_mdom_4	18	102.56	NA	5.26	43.41	4.55	13.14	17.58	7.4	14.88
M_domestica_mdom_5	25	201.39	NA	13.57	88.38	9.75	23.51	24.42	14.57	26.72
M_domestica_mdom_6	32	263.07	NA	18.52	122.01	11.49	30.54	30.27	23.91	31.41
M_domestica_mdom_7	56	456.8	NA	29.88	215.74	21.75	42.83	43	59.37	53.02
M_domestica_mdom_8	58	443.27	NA	31.33	196.92	17.28	41.7	37.8	64.61	54.69
M_domestica_mdom_9	91	566.18	NA	55.32	253.26	28.39	54.58	46.04	79.11	61.79
M_domestica_mdom_11	180	772.38	NA	68.9	335.28	33.01	73.17	60.76	108.42	92.84
M_domestica_mdom_10	194	765.81	NA	69.15	333.01	34.68	73.88	58.72	103.29	93.08
Antechinus_flavipes	Adult	714.6	661	53.6	276.2	57.7	63.4	74.8	92.7	96.2
Caenolestes_fuliginosus	Adult	700.5	617.3	83.2	184.2	86.1	74.3	52.2	129.5	91
Caluromys_lanatus	Adult	4295.1	4113.3	108.8	1690.3	360.3	527.5	350.1	686.6	498.5
Dasyurus_hallucatus	Adult	6823.5	6361.8	461.7	3074.3	453	625.9	447.5	1100.2	660.9
Didelphis_aurita	Adult	5758.1	5385.4	372.7	2335	480.3	573	428.9	916.9	651.3
Didelphis_marsupialis	Adult	6485	5997.7	581.3	2931.2	536.4	638.5	379	852.6	660
Didelphis_virginiana	Adult	8527.2	7767.3	759.9	3523.3	620.5	809.9	561.3	1407.9	844.4
Isoodon_obesulus	Adult	4947.3	4522.1	425.2	1946.9	578.2	427.3	321.6	743.4	504.7
Lestoros_inca	Adult	566.8	489.4	77.4	132.3	61	56.9	53.7	104	81.5
Macropus_eugenii	Adult	11663.7	11354.9	308.8	6047.1	967.7	1350.4	533.2	1632.5	824
Macropus_giganteus	Adult	51482.3	50883.7	598.6	30325.9	2874.1	5768.6	1523	6883.9	3508.2
Macropus_rufogriseus	Adult	34570.8	34015.5	555.3	17520.5	2261.6	3188.9	1468	6281.4	3295.1
Micoureus_demerarae	Adult	1341.2	1236.8	104.4	548.2	108.9	122.4	124.2	166.2	166.9
Marmosa_murina	Adult	732.4	692.9	39.5	315.8	63.2	61.3	71.1	98.3	83.2
Perameles_nasuta	Adult	5484.8	4994.7	490.1	2181.1	579.7	471.2	320.1	874.7	567.9
Petauroides_volans	Adult	4604.3	4490.5	113.8	2013.1	254.1	517.9	319.5	903.9	482
Petaurus_breviceps	Adult	2374.3	2316.8	57.5	1144.4	157.4	316.5	110.7	357.4	230.4
Philander_opossum	Adult	3569.7	3297.5	272.2	1569.45	315.8	303.5	246.7	487.9	374.15
Potorous_tridactylus	Adult	11748.9	11113.9	635	5989	1296.6	1124.4	484	1435.9	784
Pseudocheirus_peregrinus	Adult	5304.3	5208.8	95.5	2365.6	460.4	574.1	339.4	881	588.3
Sarcophilus_harrisii	Adult	15151.7	14015.7	1136	6776	823.3	1472.5	923.8	2500.5	1519.6
Setonix_brachyurus	Adult	13500.3	13211.1	289.2	6541.1	1123.4	1506.5	792.5	2022.3	1225.3
Sminthopsis_murina	Adult	421.9	390.4	31.5	175.2	39.2	38.7	36.6	50.2	50.5
Thylamys_elegans	Adult	2065.3	1924.1	141.2	900.1	200.2	167.6	206.5	273.7	176
Thylogale_billardierii	Adult	24419.7	23772.9	646.8	13040.3	2004.6	2338.9	980.7	3577.6	1830.8
Trichosurus_vulpecula	Adult	12135.2	11826.8	308.4	6369.8	671.1	1250.9	509.3	1844.4	1181.3
Vombatus_ursinus	Adult	52645.7	51237.7	1378	31499.6	2887.9	5236	1433.3	7094.6	3086.3
Solenodon_paradoxus	Adult	4282	3816.4	465.2	1826.4	296	269	206	753	466
Tenrec_ecaudatus	Adult	2315	1999.5	314.6	946.5	146	153	132	309	313
Setifer_setosus	Adult	1404	1194.1	209.52	594.5	99.2	99.7	75.7	142	183
Hemicentetes_semispinosus	Adult	757	663.4	93.78	281.4	63.7	48.5	44.8	117	108
Echinops_telfairi	Adult	566	494.3	71.44	216.2	46.4	40.1	43.8	57.9	89.9
Oryzorictes_hova	Adult	538	511.9	47	241.8	64.3	36.9	26.6	81.3	61
Microgale_cowani	Adult	392	355.78	36.06	175.18	36.4	25.4	24	49.5	45.3
Limnogale_mergulus	Adult	1046	1003.8	43.22	397.2	78.2	81	67.4	176	204
Microgale_talazaci	Adult	741	665.8	74.66	298.3	98.9	43.8	47.2	92.3	85.3
Micropotamogale_lamottei	Adult	743	708.7	34.06	291.9	77.7	62.8	58.6	82.7	135
Potamogale_velox	Adult	3878	3789.4	88.31	1578.4	298	298	254	605	756
Chrysochloris_stuhlmanni	Adult	693	632.1	60.8	336.2	59.1	51.8	42	74.7	68.3
Chrysochloris_asiatica	Adult	657	598.7	58.632	305.3	66.3	52.8	43.2	72.6	58.5
Atelerix_algirus	Adult	2859	2570.9	286.93	1250.9	227	246	153	358	336
Erinaceus_europaeus	Adult	3050	2715.7	333.94	1359.7	237	241	151	394	333
Hemiechinus_auritus	Adult	1710	1533.2	176.35	766.2	130	142	110	198	187
Elephantulus_fuscipes	Adult	1233	1169.1	63.96	464.1	173	112	117	183	120
Rhynchocyon_cirnei	Adult	5680	5251.5	426.66	2317.5	582	524	523	798	507
Sorex_minutus	Adult	103	94.62	8.67	41.52	10.5	8.69	5.91	11	17
Sorex_araneus	Adult	188	172.23	15.76	79.63	20.6	13.7	10.8	20.4	27.1
Neomys_fodiens	Adult	299	283.22	15.8	126.72	32.9	25.2	17.3	38.9	42.2
Crocidura_olivieri	Adult	408	370.24	37.82	164.54	38.5	28.4	27.7	51.3	59.8
Crocidura_russula	Adult	178	161.55	16.34	73.55	15.9	15	11.7	21.8	23.6
Suncus_murinus	Adult	354	319.9	34.38	143.2	31.2	26	24.2	44.8	50.5
Talpa_europaea	Adult	953	894.2	59.88	407.8	86.8	80.4	49.8	174	95.4
Desmana_moschata	Adult	3620	3476.6	141.2	1730.6	267	344	219	514	402
Galemys_pyrenaicus	Adult	1230	1192.6	39.2	585.4	109	105	62.2	184	147
Tupaia_glis	Adult	2999	2864.5	133.9	1586.5	152	275	256	376	219
Tupaia_minor	Adult	2430	2334	96.58	1221	132	251	249	308	173
Urogale_everetti	Adult	3997	3810.1	186.1	2068.1	173	394	307	513	355
Cheirogaleus_major	Adult	6373	6210.9	162.04	3804.9	347	489	241	947	382
Cheirogaleus_medius	Adult	2961	2854.8	104.66	1661.8	174	235	145	437	202
Microcebus_murinus	Adult	1680	1636.4	44.62	984.1	100	134	85.2	234	99.1
Lepilemur_ruficaudatus	Adult	7175	7059.7	115.72	4200.7	392	593	260	1165	449
Eulemur_fulvus	Adult	22106	21896	210.2	14604	752	1713	590	3328	909
Varecia_variegata	Adult	29713	29340	374.26	18683	1404	2529	1018	4286	1420
Avahi_laniger	Adult	9798	9704.7	92.2	5931.7	526	862	343	1489	553
Avahi_occidentalis	Adult	9124	9050.3	72.64	5477.3	476	861	345	1383	508
Propithecus_verreauxi	Adult	25194	25045	150.4	15847	1043	2195	780	3957	1223
Indri_indri	Adult	36285	36115	170.32	23860	1520	2911	978	5504	1342
Daubentonia_madagascariensis	Adult	42611	41918	693.3	27728	1776	3539	897	6461	1517
Loris_tardigradus	Adult	6269	6181.8	88.1	4271.8	191	538	220	728	233
Nycticebus_coucang	Adult	11755	11592	163.28	7766	566	1077	345	1310	528
Perodicticus_potto	Adult	13212	12899	312.74	8498	607	1024	391	1699	680
Otolemur_crassicaudatus	Adult	9668	9500	168.52	5916	461	785	384	1414	540
Galagoides_demidoff	Adult	3203	3118.6	84.36	2003.6	152	246	135	413	169
Galago_senegalensis	Adult	4512	4428.7	81.78	2654.7	261	382	205	672	254
Tarsius_tarsier	Adult	3393	3374	19.6	2086	153	303	197	428	207
Callithrix_jacchus	Adult	7241	7218.8	23.12	5073.8	221	554	295	757	318
Callithrix_pygmaea	Adult	4302	4289	13.06	2953	133	342	192	468	201
Saguinus_oedipus	Adult	9537	9516.5	19.4	6770.5	262	754	333	984	413
Saguinus_bicolor	Adult	9569	9550.9	17.58	6757.9	280	692	332	1061	428
Callimico_goeldii	Adult	10510	10483.5	27.5	7423.5	281	739	340	1240	460
Aotus_trivirgatus	Adult	16195	16137.8	56.22	11532.8	539	1098	409	1873	686
Plecturocebus_moloch	Adult	17944	17759.4	19.52	12857.4	588	1375	530	1622	787
Pithecia_monachus	Adult	32867	32831	35.64	24050	834	2285	745	3908	1009
Alouatta_palliata	Adult	49009	48968	41.98	36026	1320	3344	986	5699	1593
Ateles_geoffroyi	Adult	101034	100941	92.58	78487	1366	5334	1482	12438	1834
Lagothrix_lagotricha	Adult	95503	95428	74.83	73161	1586	5721	1582	11268	2110
Cebus_capucinus	Adult	66939	66898	40.56	51182	890	3996	1221	7871	1738
Saimiri_sciureus	Adult	22572	22544.6	27.78	17254.6	352	1430	526	2260	722
Macaca_mulatta	Adult	87896	87814	84.3	69644	1353	4480	1380	8965	1992
Lophocebus_albigena	Adult	97603	97482	121	75442	1485	5351	1770	10726	2708
Papio_anubis	Adult	190957	190672	287	151303	3398	9280	2711	18683	5297
Cercopithecus_mitis	Adult	70564	70447	117	54794	1366	4176	1354	6758	1999
Cercopithecus_ascanius	Adult	63505	63406	99.5	49990	1189	3605	1162	5828	1632
Miopithecus_talapoin	Adult	37776	37748	27.8	29433	705	2375	826	3374	1035
Erythrocebus_patas	Adult	103167	103116	51.8	83127	1591	5423	1621	8738	2616
Pygathrix_nemaeus	Adult	72530	72520	10.7	53884	2295	4727	1345	8063	2206
Nasalis_larvatus	Adult	92797	92766	30.3	68876	1966	5310	1556	12113	2945
Piliocolobus_badius	Adult	73818	73766	51.3	56162	1671	3945	1333	8648	2007
Hylobates_lar	Adult	97505	97463	43.9	73286	2673	5716	1459	12078	2251
Pan_troglodytes	Adult	382103	381847	257	309457	3779	15392	3739	43663	5817
Gorilla_gorilla	Adult	470359	470045	316	364784	4781	19370	4352	69249	7509
Homo_sapiens	Adult	1251847	1251734	114	1052998	10287	33319	8087	137421	9622
Canis_latrans	Adult	NA	73023.4	NA	56152.3	2158.56	3256.32	1818.72	6244.8	3392.64
Vulpes_vulpes	Adult	NA	37802.4	NA	27277.9	1288.32	1966.08	1315.68	4112.64	1841.76
Vulpes_zerda	Adult	NA	14754.2	NA	9923.04	485.76	895.68	632.64	1860	957.12
Ursus_maritimus	Adult	NA	391320	NA	282188	5588.64	14129.3	7129.92	61999.7	20285.3
Procyon_cancrivorus	Adult	NA	36858.2	NA	27372	1025.76	1942.08	765.6	4155.84	1596.96
Nasua_nasua	Adult	NA	24193.9	NA	17265.6	494.4	1395.36	615.36	3335.04	1088.16
Bassaricyon_gabbii	Adult	NA	15749.8	NA	11178.7	579.36	1016.64	496.32	1795.2	683.52
Mustela_nivalis	Adult	NA	2068.32	NA	1211.52	168	148.32	92.16	298.56	149.76
Taxidea_taxus	Adult	NA	42720	NA	31625.8	1447.68	2561.28	1037.28	4135.2	1912.8
Mephitis_mephitis	Adult	NA	7813.92	NA	5185.44	312	445.92	206.4	1201.92	462.24
Crocuta_crocuta	Adult	NA	140607	NA	106166	3080.64	6756.48	3419.52	14094.7	7089.12
Puma_concolor	Adult	NA	104803	NA	77539.2	1798.56	4935.36	2940	12413.3	5176.32
Panthera_pardus	Adult	NA	133898	NA	96283.2	3121.44	6180.48	4802.4	16028.2	7482.24
Panthera_leo	Adult	NA	231089	NA	167112	4496.16	8932.32	6199.2	32487.4	11861.8
Callorhinus_ursinus	Adult	NA	268042	NA	197717	1953.12	12811.7	4153.44	40414.6	10992
Zalophus_californianus	Adult	NA	384967	NA	279281	2328.48	12072.5	5225.22	73013.6	13046
Eumetopias_jubatus	Adult	NA	514564	NA	377049	3530.12	14465	5423	93486.8	20610
Phoca_vitulina	Adult	NA	239901	NA	181017	2113.52	10289.8	3720.12	33550.7	9209.82
Pecari_tajacu	Adult	NA	50435.5	NA	34555.2	2667.84	2726.88	1769.28	6330.24	2386.08
Lama_glama	Adult	NA	162488	NA	112543	3524.16	7921.92	6617.76	22925.8	8955.36
Camelus_dromedarius	Adult	NA	553206	NA	413312	8577.12	19111.7	14904	70519.7	26781.1
Odocoileus_virginianus	Adult	NA	115636	NA	79201	3259.68	7130.4	5060.16	14463.8	6521.28
Bos_indicus	Adult	NA	498102	NA	399461	7708.32	20231	12054.7	41459	17187.8
Equus_burchellii	Adult	NA	430917	NA	325494	10334.9	16176.5	12012	47924.6	18975.4
Myrmecophaga_tridactyla	Adult	NA	45647.5	NA	25449.1	2684.64	3568.8	1813.92	8314.08	3816.96
Tamandua_tetradactyla	Adult	NA	19445.8	NA	11507.5	1070.4	1439.52	720	3420.48	1287.84
Choloepus_didactylus	Adult	NA	19624.8	NA	12559.7	1138.08	1569.6	693.12	2654.4	1009.92
Dasypus_novemcinctus	Adult	NA	8430.72	NA	3678.24	927.84	628.32	432	1880.64	883.68
Trichechus_manatus	Adult	NA	283022	NA	203151	3634.2	12847.7	5456.7	44297.3	13635.5
